# Supplementary material for: Remodeling of the circRNA Landscape in Myocardial Infarction Integrates Nuclear Regulation, DNA Damage Response, and Cardiomyocyte Structural Pathways
Source: Biomolecules. 2026 Apr 14;16(4):578. doi: 10.3390/biom16040578 (PMC13113775; doi:10.3390/biom16040578)
Supplement: Supplementary file 1 [file biomolecules-16-00578-s001.zip]

Archive with 1 entries (1 files):
- biomolecules-4230541-supplementary.pdf
